# Supplementary material for: Revision of Tipula (Yamatotipula) stackelbergi Alexander (Diptera, Tipulidae), and a short discussion on subspecies among crane flies
Source: Zookeys. 2012 Jan 5;(162):43–58. doi: 10.3897/zookeys.162.2216 (PMC3253662; doi:10.3897/zookeys.162.2216)
Supplement: XML Treatment for Tipula (Yamatotipula) stackelbergi [file zookeys.162.2216-treatment1.xml]

<!DOCTYPE tp:taxon-treatment
  PUBLIC "-//TaxonX//DTD Taxonomic Treatment Publishing DTD v0 20100105//EN" "tax-treatment-NSO.dtd">
<tp:taxon-treatment xmlns:tp="http://www.plazi.org/taxpub"><tp:treatment-meta><mixed-citation publication-type="journal"><person-group><name><surname>Salmela</surname><given-names>Jukka</given-names></name></person-group><article-title>Revision of 
                    <italic>Tipula</italic> (<italic>Yamatotipula</italic>) <italic>stackelbergi</italic> Alexander (Diptera, Tipulidae), and a short discussion on subspecies among crane flies</article-title><source>Zookeys</source><day>5</day><month>1</month><year>2012</year><volume>2012</volume><issue>162</issue><fpage>43</fpage><lpage>58</lpage><pub-id pub-id-type="doi">10.3897/zookeys.162.2216</pub-id></mixed-citation></tp:treatment-meta><tp:nomenclature><tp:taxon-name>
                        <tp:taxon-name-part taxon-name-part-type="genus">Tipula</tp:taxon-name-part>
                        (<tp:taxon-name-part taxon-name-part-type="subgenus">Yamatotipula</tp:taxon-name-part>)
                        <tp:taxon-name-part taxon-name-part-type="species">stackelbergi</tp:taxon-name-part>
                        <object-id xmlns:xlink="http://www.w3.org/1999/xlink" xlink:type="simple">http://species-id.net/wiki/Tipula_stackelbergi</object-id>
                    </tp:taxon-name><tp:taxon-authority>Alexander</tp:taxon-authority><tp:taxon-status xmlns:xlink="http://www.w3.org/1999/xlink" xlink:type="simple">stat. rev.</tp:taxon-status><xref ref-type="fig" rid="F1">Figs 1</xref><xref ref-type="fig" rid="F2">2</xref><xref ref-type="fig" rid="F3">3e</xref><xref ref-type="fig" rid="F6">6a, c, d</xref><tp:nomenclature-citation-list><tp:nomenclature-citation><tp:taxon-name>Tipula (Tipula) stackelbergi</tp:taxon-name><comment><xref ref-type="bibr" rid="B2">Alexander 1934</xref>: 305.</comment></tp:nomenclature-citation><tp:nomenclature-citation><tp:taxon-name>Tipula (Yamatotipula) pruinosa</tp:taxon-name><comment><italic>stackelbergi</italic><xref ref-type="bibr" rid="B23">Savchenko 1961</xref>: 292.</comment></tp:nomenclature-citation><!--PageBreak--><tp:nomenclature-citation><tp:taxon-name>Tipula (Yamatotipula) pruinosa stackelbergi</tp:taxon-name><comment><xref ref-type="bibr" rid="B16">Oosterbroek and Theowald 1992</xref>: 165.</comment></tp:nomenclature-citation><tp:nomenclature-citation><tp:taxon-name>Tipula (Yamatotipula) pruinosa stackelbergi</tp:taxon-name><comment><xref ref-type="bibr" rid="B15">Oosterbroek 2011</xref>: <ext-link xmlns:xlink="http://www.w3.org/1999/xlink" ext-link-type="uri" xlink:href="http://nlbif.eti.uva.nl/ccw/" xlink:type="simple">http://nlbif.eti.uva.nl/ccw/</ext-link></comment></tp:nomenclature-citation></tp:nomenclature-citation-list></tp:nomenclature><tp:treatment-sec sec-type="Material examined"><title>Material examined.</title><p>Holotype of <italic><tp:taxon-name>Tipula stackelbergi</tp:taxon-name></italic>: male, pinned specimen (ZISP). “Tigrovaja, Suchan./ rn.Uss.kr. 16.VI/ Stackelberg. 927” (white label, partly hand written, in Cyrillic letters). “81” (white label, handwritten). “HOLOTYPE/ Tipula stackelbergi/ C.P. Alexander” (red label, partly handwritten) (<xref ref-type="fig" rid="F1">Fig. 1a</xref>).</p><p>With except of the male hypopygium, the holotype specimen is in rather good condition (<xref ref-type="fig" rid="F1">Figs 1b, c</xref>). All legs are detached from the specimen, but four legs are glued to the pin below the specimen. Tips of wings are broken. Right antenna is broken, only scape and pedicel are left; left antenna has seven flagellomeres. Tip of abdomen is broken; apparently hypopygium is mounted on a celluloid strip, which is attached on a pin. The surface of this strip is heavily cracked, and the structure of the hypopygium cannot be examined.</p></tp:treatment-sec><tp:treatment-sec sec-type="Other material"><title>Other material.</title><p>Russia, Vladivostok, Nekrutenko leg, 2.VI. 1957, 1 male, 1 female (ZISP).</p></tp:treatment-sec><tp:treatment-sec sec-type="Redescription"><title>Redescription.</title><p>Male. Head yellowish brown, with grey pruinosity. Rostrum yellowish, nasus distinct, bearing numerous light hairs. Palpi brown. Scape yellowish, elongate, length 387–450 μm, width 126–131 μm (n=2). Pedicel yellowish, globular, length 147 μm, width 139 μm (n=1). Flagellomere 1 yellowish brown, length 486 μm, width 91 μm (n=1). Flagellomere 2 length 464 μm, width 79 μm (n=1). Flagellomeres bear erect short hairs, giving silvery appearance. Flagellomeres 2–7 elongate, brown, with dark verticils (<xref ref-type="fig" rid="F1">Fig. 1c</xref>).</p><p>Prescutum with four brown stripes (<xref ref-type="fig" rid="F1">Fig. 1e</xref>). Pronotum, prescutum, scutum, anepisternum, katepisternum and meron brownish, with grey pruinosity. Scutellum, anepimeron and laterotergite yellowish. Anterior part of mediotergite yellowish, more brownish in posterior part, having two weak longitudinal brown stripes. Coxa 1 brown. Anterior part of coxa 2 brown, posterior part yellow. Coxa 3 yellow. Femorae yellowish brown, darkening toward tarsi. Wings without markings, pterostigma brown (<xref ref-type="fig" rid="F1">Fig. 1f</xref>). Wing length 13.8 mm (n=1). Halter yellowish.</p><p>Abdominal tergites yellowish brown, slightly darkening toward tip of abdomen. 9<sup>th</sup> tergite with two median projections, densely covered by dark bristles. Lateral corners of 9<sup>th</sup> tergite glabrous, pointed (<xref ref-type="fig" rid="F2">Fig. 2a</xref>). 9<sup>th</sup> sternite with median incision, bearing two fleshy and hairy outgrowths in the margin of the incision. Outer gonostylus worm-like, apical half covered by light hairs (<xref ref-type="fig" rid="F2">Fig. 2b</xref>). Inner gonostylus elongate (<xref ref-type="fig" rid="F2">Figs 2b, c</xref>, <xref ref-type="fig" rid="F3">3e</xref>); beak rounded, with ten stout apical bristles and four subapical weaker bristles; central ridge with few weak bristles along its length; lower beak roundish, not angular. Posterior immovable apodeme of sperm pump almost straight (<xref ref-type="fig" rid="F2">Fig. 2d</xref>). Distal end of compressor apodeme of sperm pump club-shaped, roundish (<xref ref-type="fig" rid="F2">Fig. 2f</xref>). Aedeagal guide as in <xref ref-type="fig" rid="F2">Fig. 2e</xref>.</p><p>Female. In general similar to male. Scutellum brown, abdominal tergites brown. Wing length 18.4 mm (n=1). Female terminalia as in <xref ref-type="fig" rid="F6">Fig. 6a</xref>. Basal part of hypogynial<!--PageBreak--> valves with dense black setae. Proximal ends of valves roundish, tapering toward bases (<xref ref-type="fig" rid="F6">Fig. 6c</xref>). Genital fork of vaginal apodeme brown, rather narrow in its whole length (<xref ref-type="fig" rid="F6">Fig. 6d</xref>). Dorsal view of vaginal apodeme as in <xref ref-type="fig" rid="F6">Fig. 6d</xref>.</p><fig id="F1" position="float" orientation="portrait"><label>Figure 1.</label><caption><p><italic><tp:taxon-name>Tipula (Yamatotipula) stackelbergi</tp:taxon-name></italic> Alexander <bold>a</bold> Label of the holotype <bold>b</bold> Holotype male, habitus, lateral view. Yellowish celluloid board is attached below the specimen; most probably C.P. Alexander dissected hypopygium on this board. The surface of the board is heavily cracked, no details of the hypopygium are discernible <bold>c</bold> Thorax and head, holotype, lateral view <bold>d</bold> Right wing, holotype <bold>e</bold> Thorax and head, holotype, dorsal view <bold>f</bold> Male (Russia, Vladivostok), habitus, lateral view. Scale bars: <bold>b</bold>, <bold>f</bold> 2 mm; <bold>c</bold> &amp; <bold>d</bold> 1 mm; e 0.5 mm.</p></caption><graphic xmlns:xlink="http://www.w3.org/1999/xlink" xlink:href="ZooKeys-162-043-g001.jpg" position="float" orientation="portrait" xlink:type="simple"/></fig><fig id="F2" position="float" orientation="portrait"><label>Figure 2.</label><caption><p><italic><tp:taxon-name>Tipula (Yamatotipula) stackelbergi</tp:taxon-name></italic> Alexander, male (Russia, Vladivostok) <bold>a</bold> 9<sup>th</sup> tergite, dorsal view <bold>b</bold> Outer and inner gonostylus, posterior view; abbreviations: out. gst.= outer gonostylus, in. gst. = inner gonostylus, lo. beak = lower beak <bold>c</bold> Inner gonostulys, anterior view <bold>d</bold> Sperm pump, lateral view; abbreviation: p.i.a. = posterior immovable apodeme <bold>e</bold> Aedeagal guide, dorsal view <bold>f</bold> Sperm pump, ventral view; abbreviation: c.a. = compressor apodeme. Scale bars: 0.2 mm.</p></caption><graphic xmlns:xlink="http://www.w3.org/1999/xlink" xlink:href="ZooKeys-162-043-g002.jpg" position="float" orientation="portrait" xlink:type="simple"/></fig><fig id="F3" position="float" orientation="portrait"><label>Figure 3.</label><caption><p><italic><tp:taxon-name>Tipula usuriensis</tp:taxon-name></italic> Alexander (=syn. of <italic><tp:taxon-name>Tipula (Yamatotipula) pruinosa</tp:taxon-name></italic> Wiedemann), holotype male <bold>a</bold> Label of the holotype <bold>b</bold> Slide mounted wing <bold>c</bold> Habitus, lateral view <bold>d</bold> Sperm pump (lateral view) and aedeagal guide (dorso-lateral view). Scale bars: c 1mm; d 0.5 mm.</p></caption><graphic xmlns:xlink="http://www.w3.org/1999/xlink" xlink:href="ZooKeys-162-043-g003.jpg" position="float" orientation="portrait" xlink:type="simple"/></fig></tp:treatment-sec><tp:treatment-sec><!--Section generated to contain objects referenced in tp:taxon-treatment.--><fig id="F6" position="float" orientation="portrait"><label>Figure 6.</label><caption><p>Female terminalia. <italic><tp:taxon-name>Tipula (Yamatotipula) stackelbergi</tp:taxon-name></italic> Alexander (Russia, Vladivostok) <bold>a</bold> Female cerci, lateral view, pinned specimen <bold>c</bold> Hypogynial valves, dorsal view <bold>d</bold> Vaginal apodeme and genital fork, dorsal view. <italic><tp:taxon-name>Tipula (Yamatotipula) pruinosa</tp:taxon-name></italic> Wiedemann (Finland, Turku) <bold>b</bold> female cerci, lateral view, pinned specimen <bold>e</bold> Hypogynial valves, dorsal view <bold>f</bold> Vaginal apodeme and genital fork, dorsal view. Scale bars: a 0.5 mm; b, c, d, e, f 0.2 mm.</p></caption><graphic xmlns:xlink="http://www.w3.org/1999/xlink" xlink:href="ZooKeys-162-043-g006.jpg" position="float" orientation="portrait" xlink:type="simple"/></fig></tp:treatment-sec><ref-list><ref id="B2"><mixed-citation xmlns:xlink="http://www.w3.org/1999/xlink" xlink:type="simple"><person-group><name name-style="western"><surname>Alexander</surname><given-names>CP</given-names></name></person-group> (<year>1934</year>)<article-title> New or little-known Tipulidae from eastern Asia (Diptera). XVI.</article-title><source>Philippine Journal of Science </source><volume>52</volume>: <fpage>305</fpage>-<lpage>348</lpage>.</mixed-citation></ref><ref id="B23"><mixed-citation xmlns:xlink="http://www.w3.org/1999/xlink" xlink:type="simple"><person-group><name name-style="western"><surname>Savchenko</surname><given-names>EN</given-names></name></person-group> (<year>1961</year>)<source> Crane-flies (Diptera, Tipulidae), Subfam. Tipulinae, Genus <italic>Tipula</italic> L., (part 1). Fauna USSR, N.S. 79, Nasekomye Dvukrylye (Diptera) 2(3): 1–487. </source>[in Russian]</mixed-citation></ref><ref id="B16"><mixed-citation xmlns:xlink="http://www.w3.org/1999/xlink" xlink:type="simple"><person-group><name name-style="western"><surname>Oosterbroek</surname><given-names>P</given-names></name><name name-style="western"><surname>Theowald</surname><given-names>B</given-names></name></person-group> (<year>1992</year>)<article-title> Family Tipulidae.</article-title> In: <person-group><name name-style="western"><surname>Soós</surname><given-names>Á</given-names></name><name name-style="western"><surname>Papp</surname><given-names>L</given-names></name><name name-style="western"><surname>Oosterbroek</surname><given-names>P</given-names></name></person-group> (<role>eds</role>). <issue-title>Catalogue of Palaearctic Diptera 1.</issue-title><source>Hungarian Natural History Museum, Budapest</source>: <fpage>56</fpage>-<lpage>178</lpage>.</mixed-citation></ref><ref id="B15"><mixed-citation xmlns:xlink="http://www.w3.org/1999/xlink" xlink:type="simple"><person-group><name name-style="western"><surname>Oosterbroek</surname><given-names>P</given-names></name></person-group> (<year>2011</year>)<source> Catalogue of the Craneflies of the World (Diptera, Tipuloidea: Pediciidae, Limoniidae, Cylindrotomidae, Tipulidae) <ext-link ext-link-type="uri" xlink:href="http://nlbif.eti.uva.nl/ccw/index.php" xlink:type="simple">http://nlbif.eti.uva.nl/ccw/index.php</ext-link></source></mixed-citation></ref></ref-list></tp:taxon-treatment>
