# Supplementary material for: Revision of Tipula (Yamatotipula) stackelbergi Alexander (Diptera, Tipulidae), and a short discussion on subspecies among crane flies
Source: Zookeys. 2012 Jan 5;(162):43–58. doi: 10.3897/zookeys.162.2216 (PMC3253662; doi:10.3897/zookeys.162.2216)
Supplement: XML Treatment for Tipula (Yamatotipula) pruinosa [file zookeys.162.2216-treatment2.xml]

<!DOCTYPE tp:taxon-treatment
  PUBLIC "-//TaxonX//DTD Taxonomic Treatment Publishing DTD v0 20100105//EN" "tax-treatment-NSO.dtd">
<tp:taxon-treatment xmlns:tp="http://www.plazi.org/taxpub"><tp:treatment-meta><mixed-citation publication-type="journal"><person-group><name><surname>Salmela</surname><given-names>Jukka</given-names></name></person-group><article-title>Revision of 
                    <italic>Tipula</italic> (<italic>Yamatotipula</italic>) <italic>stackelbergi</italic> Alexander (Diptera, Tipulidae), and a short discussion on subspecies among crane flies</article-title><source>Zookeys</source><day>5</day><month>1</month><year>2012</year><volume>2012</volume><issue>162</issue><fpage>43</fpage><lpage>58</lpage><pub-id pub-id-type="doi">10.3897/zookeys.162.2216</pub-id></mixed-citation></tp:treatment-meta><tp:nomenclature><tp:taxon-name>
                        <tp:taxon-name-part taxon-name-part-type="genus">Tipula</tp:taxon-name-part>
                        (<tp:taxon-name-part taxon-name-part-type="subgenus">Yamatotipula</tp:taxon-name-part>)
                        <tp:taxon-name-part taxon-name-part-type="species">pruinosa</tp:taxon-name-part>
                        <object-id xmlns:xlink="http://www.w3.org/1999/xlink" xlink:type="simple">http://species-id.net/wiki/Tipula_pruinosa</object-id>
                    </tp:taxon-name><tp:taxon-authority>Wiedemann</tp:taxon-authority><xref ref-type="fig" rid="F3">Figs 3a–d, 3f–g</xref><xref ref-type="fig" rid="F4">4</xref><xref ref-type="fig" rid="F6">6b, e, f</xref><tp:nomenclature-citation-list><tp:nomenclature-citation><tp:taxon-name>Tipula pruinosa</tp:taxon-name><comment><xref ref-type="bibr" rid="B27">Wiedemann 1817</xref>: 64.</comment></tp:nomenclature-citation><tp:nomenclature-citation><tp:taxon-name>Tipula usuriensis</tp:taxon-name><comment><xref ref-type="bibr" rid="B1">Alexander 1925</xref>: 18, <bold>syn. n.<!--PageBreak--></bold></comment></tp:nomenclature-citation><tp:nomenclature-citation><tp:taxon-name>Tipula (Tipula) pruinosa</tp:taxon-name><comment><xref ref-type="bibr" rid="B10">Mannheims 1952</xref>: 91.</comment></tp:nomenclature-citation><tp:nomenclature-citation><tp:taxon-name>Tipula (Yamatotipula) pruinosa pruinosa</tp:taxon-name><comment><xref ref-type="bibr" rid="B23">Savchenko 1961</xref>: 288.</comment></tp:nomenclature-citation><tp:nomenclature-citation><tp:taxon-name>Tipula (Yamatotipula) pruinosa</tp:taxon-name><comment><xref ref-type="bibr" rid="B16">Oosterbroek and Theowald 1992</xref>: 165.</comment></tp:nomenclature-citation><tp:nomenclature-citation><tp:taxon-name>Tipula (Yamatotipula) pruinosa pruinosa</tp:taxon-name><comment><xref ref-type="bibr" rid="B15">Oosterbroek 2011</xref>: <ext-link xmlns:xlink="http://www.w3.org/1999/xlink" ext-link-type="uri" xlink:href="http://nlbif.eti.uva.nl/ccw/" xlink:type="simple">http://nlbif.eti.uva.nl/ccw/</ext-link> (for unlisted European references, see <xref ref-type="bibr" rid="B10">Mannheims 1952</xref> and <xref ref-type="bibr" rid="B23">Savchenko 1961</xref>).</comment></tp:nomenclature-citation></tp:nomenclature-citation-list></tp:nomenclature><tp:treatment-sec sec-type="Material examined"><title>Material examined.</title><p>Holotype of <italic><tp:taxon-name>Tipula usuriensis</tp:taxon-name></italic>: male, pinned specimen (USNM). “Kudia River/Amagu Siberia/Cockerell/July 1923” (white label, printed). “HOLOTYPE /Tipula/ usuriensis/ C.P. Alexander” (red label, partly handwritten). Slide, permanently mounted wing. “Tipula usuriensis Alex./ ♀ Siberia, Amagu,/ Kudia River/ July 1923, (T.D.A. Cockerell) / The Alexander Collection of Crane-Flies/HOLOTYPE 2967” (white label, partly handwritten). (<xref ref-type="fig" rid="F3">Figs 3a, b</xref>). The holotype specimen of <italic><tp:taxon-name>Tipula usuriensis</tp:taxon-name></italic> is in quite bad condition (<xref ref-type="fig" rid="F3">Fig. 3c</xref>). Half of the abdomen (distal part) and four legs are glued to a card. One wing (length 14.0 mm) is slide mounted and one wing is glued to a white card, one leg is also glued to the same card. Scape, pedicel and three flagellomeres of antennae are present. The holotype is also laterally flattened, perhaps due to compression of the freshly collected specimen. Hypopygium was detached by the author from the cardboard, macerated in KOH and finally preserved in glycerol in a microvial.</p></tp:treatment-sec><tp:treatment-sec sec-type="Other material"><title>Other material.</title><p>Finland. Savonia borealis: Kiuruvesi, Jynkänjärvi <named-content xmlns:xlink="http://www.w3.org/1999/xlink" content-type="dwc:verbatimCoordinates" xlink:type="simple">63.5194°N; 26.6941°E</named-content>, 13.VII. 2008, J. Salmela leg, 2 males (ZMUT); Ostrobottnia australis: Ilmajoki, Kivistönmäki <named-content xmlns:xlink="http://www.w3.org/1999/xlink" content-type="dwc:verbatimCoordinates" xlink:type="simple">62.8492°N; 22.6623°E</named-content>, 1 female, V.-M. Mukkala leg (PVM); Regio aboensis: Taivassalo, Orikvuori <named-content xmlns:xlink="http://www.w3.org/1999/xlink" content-type="dwc:verbatimCoordinates" xlink:type="simple">60.6027°N; 21.6653°E</named-content>, 26.VI. 2005 V.-M. Mukkala leg, 1 female (PVM); Regio aboensis: Turku, Piipanoja <named-content xmlns:xlink="http://www.w3.org/1999/xlink" content-type="dwc:verbatimCoordinates" xlink:type="simple">60.4918°N; 22.3017°E</named-content>, 22.VI. 2011 A. Teräs leg, 1 female, 4 males (ZMUT).</p></tp:treatment-sec><tp:treatment-sec sec-type="Redescription of male and female terminalia"><title>Redescription of male and female terminalia.</title><p>Male. 9<sup>th</sup> tergite (<xref ref-type="fig" rid="F4">Fig. 4a</xref>) essentially similar to <italic><tp:taxon-name>Tipula (Yamatotipula) stackelbergi</tp:taxon-name></italic>. 9<sup>th</sup> tergite with two median projections, densely covered by dark bristles, lateral corners of the tergite glabrous, pointed (<xref ref-type="fig" rid="F4">Fig. 4a</xref>). 9<sup>th</sup> sternite with median incision, bearing two fleshy and hairy outgrowths. Outer gonostylus worm-like, apical half covered by dark hairs (<xref ref-type="fig" rid="F4">Figs 4b, c</xref>). Inner gonostylus elongate. Beak rounded, rather wide, resembling helmet (<xref ref-type="fig" rid="F4">Figs 4b, c</xref>, <xref ref-type="fig" rid="F3">3f–g</xref>). Apical portion of beak bearing around 20 stout bristles, central ridge with numerous weak bristles, along the whole length of the ridge. Lower beak angular. Posterior immovable apodeme of sperm pump curved in lateral and ventral view (<xref ref-type="fig" rid="F4">Figs 4d, f</xref>). Distal end of compressor apodeme of sperm pump truncated (<xref ref-type="fig" rid="F4">Fig. 4f</xref>). Aedeagal guide as in <xref ref-type="fig" rid="F4">Fig. 4e</xref>.</p><p>Female. Female terminalia as in <xref ref-type="fig" rid="F6">Fig. 6b</xref>. Basal part of hypogynial valves with dense black setae, proximal ends of valves rounded, widest sub-basally, not tapering toward proximal end (<xref ref-type="fig" rid="F6">Fig. 6e</xref>). Stalk of genital fork gradually widening toward caudal and proximal ends, being narrowest around midpoint (<xref ref-type="fig" rid="F6">Fig. 6f</xref>). Dorsal view of vaginal apodeme as in <xref ref-type="fig" rid="F6">Fig. 6f</xref>.</p><p>Geographical variation: The above mentioned description of male terminalia suites well to European specimens. The beak of the inner gonostylus among specimens from Asia is somewhat more i) sinuous, ii) slender and iii) with fewer stout bristles. Variation <!--PageBreak-->related to the geographical origin of the specimens is not detected in the structure of sperm pump. It is likely that <italic><tp:taxon-name>Tipula (Yamatotipula) pruinosa sinapruinosa</tp:taxon-name></italic> Yang &amp; Yang, 1993 is similar to the holotype of <italic><tp:taxon-name>Tipula usuriensis</tp:taxon-name></italic> and to a male from Russia, Altay. These eastern Pala<!--PageBreak-->earctic specimens could perhaps be given a subspecific or infrasubspecific rank under <italic><tp:taxon-name>Tipula (Yamatotipula) pruinosa</tp:taxon-name></italic>. However, one widespread species with slight geographic variation in the coloration of head and abdomen (see <xref ref-type="bibr" rid="B1">Alexander 1925</xref>; <xref ref-type="bibr" rid="B29">Yang and Yang 1993</xref>) and appearance of inner gonostylus is recognized here.</p><fig id="F4" position="float" orientation="portrait"><label>Figure 4.</label><caption><p><italic><tp:taxon-name>Tipula (Yamatotipula) pruinosa</tp:taxon-name></italic> Wiedemann, male (Finland, Turku) <bold>a</bold> 9<sup>th</sup> tergite, dorsal view <bold>b</bold> Outer and inner gonostylus, posterior view <bold>c</bold> Inner gonostulys, anterior view <bold>d</bold> Sperm pump, lateral view <bold>e</bold> Aedeagal guide, dorsal view <bold>f</bold> Sperm pump, ventral view. Scale bars 0.2 mm.</p></caption><graphic xmlns:xlink="http://www.w3.org/1999/xlink" xlink:href="ZooKeys-162-043-g004.jpg" position="float" orientation="portrait" xlink:type="simple"/></fig></tp:treatment-sec><tp:treatment-sec><!--Section generated to contain objects referenced in tp:taxon-treatment.--><fig id="F3" position="float" orientation="portrait"><label>Figure 3.</label><caption><p><italic><tp:taxon-name>Tipula usuriensis</tp:taxon-name></italic> Alexander (=syn. of <italic><tp:taxon-name>Tipula (Yamatotipula) pruinosa</tp:taxon-name></italic> Wiedemann), holotype male <bold>a</bold> Label of the holotype <bold>b</bold> Slide mounted wing <bold>c</bold> Habitus, lateral view <bold>d</bold> Sperm pump (lateral view) and aedeagal guide (dorso-lateral view). Scale bars: c 1mm; d 0.5 mm.</p></caption><graphic xmlns:xlink="http://www.w3.org/1999/xlink" xlink:href="ZooKeys-162-043-g003.jpg" position="float" orientation="portrait" xlink:type="simple"/></fig><fig id="F6" position="float" orientation="portrait"><label>Figure 6.</label><caption><p>Female terminalia. <italic><tp:taxon-name>Tipula (Yamatotipula) stackelbergi</tp:taxon-name></italic> Alexander (Russia, Vladivostok) <bold>a</bold> Female cerci, lateral view, pinned specimen <bold>c</bold> Hypogynial valves, dorsal view <bold>d</bold> Vaginal apodeme and genital fork, dorsal view. <italic><tp:taxon-name>Tipula (Yamatotipula) pruinosa</tp:taxon-name></italic> Wiedemann (Finland, Turku) <bold>b</bold> female cerci, lateral view, pinned specimen <bold>e</bold> Hypogynial valves, dorsal view <bold>f</bold> Vaginal apodeme and genital fork, dorsal view. Scale bars: a 0.5 mm; b, c, d, e, f 0.2 mm.</p></caption><graphic xmlns:xlink="http://www.w3.org/1999/xlink" xlink:href="ZooKeys-162-043-g006.jpg" position="float" orientation="portrait" xlink:type="simple"/></fig></tp:treatment-sec><ref-list><ref id="B27"><mixed-citation xmlns:xlink="http://www.w3.org/1999/xlink" xlink:type="simple"><person-group><name name-style="western"><surname>Wiedemann</surname><given-names>CRW</given-names></name></person-group> (<year>1817</year>)<article-title> Neue Zweiflugler (Diptera) aus der Gegend um Kiel.</article-title><source>Zoologisches Magazin, Kiel </source><volume>1</volume>: <fpage>61</fpage>-<lpage>86</lpage>.</mixed-citation></ref><ref id="B1"><mixed-citation xmlns:xlink="http://www.w3.org/1999/xlink" xlink:type="simple"><person-group><name name-style="western"><surname>Alexander</surname><given-names>CP</given-names></name></person-group> (<year>1925</year>)<article-title> Crane flies from the Maritime Province of Siberia.</article-title><source>Proceedings of the United States National Museum </source><volume>68</volume> (<issue>4</issue>): <fpage>1</fpage>-<lpage>21</lpage>. doi: <ext-link ext-link-type="uri" xlink:href="http://dx.doi.org/10.5479/si.00963801.68-2605.1" xlink:type="simple">10.5479/si.00963801.68-2605.1</ext-link></mixed-citation></ref><ref id="B10"><mixed-citation xmlns:xlink="http://www.w3.org/1999/xlink" xlink:type="simple"><person-group><name name-style="western"><surname>Mannheims</surname><given-names>B</given-names></name></person-group> (<year>1952</year>)<article-title> 15. Tipulidae.</article-title> In: <person-group><name name-style="western"><surname>Lindner</surname><given-names>E</given-names></name></person-group> (<role>Ed</role>). <issue-title> Die Fliegen der palaearktischen Region</issue-title>, <source>3(5)1, Lief.</source><volume>170</volume>: <fpage>65</fpage>–<lpage>112</lpage>.</mixed-citation></ref><ref id="B23"><mixed-citation xmlns:xlink="http://www.w3.org/1999/xlink" xlink:type="simple"><person-group><name name-style="western"><surname>Savchenko</surname><given-names>EN</given-names></name></person-group> (<year>1961</year>)<source> Crane-flies (Diptera, Tipulidae), Subfam. Tipulinae, Genus <italic>Tipula</italic> L., (part 1). Fauna USSR, N.S. 79, Nasekomye Dvukrylye (Diptera) 2(3): 1–487. </source>[in Russian]</mixed-citation></ref><ref id="B16"><mixed-citation xmlns:xlink="http://www.w3.org/1999/xlink" xlink:type="simple"><person-group><name name-style="western"><surname>Oosterbroek</surname><given-names>P</given-names></name><name name-style="western"><surname>Theowald</surname><given-names>B</given-names></name></person-group> (<year>1992</year>)<article-title> Family Tipulidae.</article-title> In: <person-group><name name-style="western"><surname>Soós</surname><given-names>Á</given-names></name><name name-style="western"><surname>Papp</surname><given-names>L</given-names></name><name name-style="western"><surname>Oosterbroek</surname><given-names>P</given-names></name></person-group> (<role>eds</role>). <issue-title>Catalogue of Palaearctic Diptera 1.</issue-title><source>Hungarian Natural History Museum, Budapest</source>: <fpage>56</fpage>-<lpage>178</lpage>.</mixed-citation></ref><ref id="B15"><mixed-citation xmlns:xlink="http://www.w3.org/1999/xlink" xlink:type="simple"><person-group><name name-style="western"><surname>Oosterbroek</surname><given-names>P</given-names></name></person-group> (<year>2011</year>)<source> Catalogue of the Craneflies of the World (Diptera, Tipuloidea: Pediciidae, Limoniidae, Cylindrotomidae, Tipulidae) <ext-link ext-link-type="uri" xlink:href="http://nlbif.eti.uva.nl/ccw/index.php" xlink:type="simple">http://nlbif.eti.uva.nl/ccw/index.php</ext-link></source></mixed-citation></ref><ref id="B29"><mixed-citation xmlns:xlink="http://www.w3.org/1999/xlink" xlink:type="simple"><person-group><name name-style="western"><surname>Yang</surname><given-names>D</given-names></name><name name-style="western"><surname>Yang</surname><given-names>C</given-names></name></person-group> (<year>1993</year>)<article-title> Two new species and a new subspecies of <italic>Tipula</italic> from China (Diptera: Tipulidae).</article-title><source>Acta Agriculturae Universitatis Pekinensis </source><volume>19</volume>: <fpage>97</fpage>-<lpage>100</lpage>. [in Chinese with English summary]</mixed-citation></ref></ref-list></tp:taxon-treatment>
