# Supplementary material for: Revision of Tipula (Yamatotipula) stackelbergi Alexander (Diptera, Tipulidae), and a short discussion on subspecies among crane flies
Source: Zookeys. 2012 Jan 5;(162):43–58. doi: 10.3897/zookeys.162.2216 (PMC3253662; doi:10.3897/zookeys.162.2216)
Supplement: XML Treatment for Tipula (Yamatotipula) freyana [file zookeys.162.2216-treatment3.xml]

<!DOCTYPE tp:taxon-treatment
  PUBLIC "-//TaxonX//DTD Taxonomic Treatment Publishing DTD v0 20100105//EN" "tax-treatment-NSO.dtd">
<tp:taxon-treatment xmlns:tp="http://www.plazi.org/taxpub"><tp:treatment-meta><mixed-citation publication-type="journal"><person-group><name><surname>Salmela</surname><given-names>Jukka</given-names></name></person-group><article-title>Revision of 
                    <italic>Tipula</italic> (<italic>Yamatotipula</italic>) <italic>stackelbergi</italic> Alexander (Diptera, Tipulidae), and a short discussion on subspecies among crane flies</article-title><source>Zookeys</source><day>5</day><month>1</month><year>2012</year><volume>2012</volume><issue>162</issue><fpage>43</fpage><lpage>58</lpage><pub-id pub-id-type="doi">10.3897/zookeys.162.2216</pub-id></mixed-citation></tp:treatment-meta><tp:nomenclature><tp:taxon-name>
                        <tp:taxon-name-part taxon-name-part-type="genus">Tipula</tp:taxon-name-part>
                        (<tp:taxon-name-part taxon-name-part-type="subgenus">Yamatotipula</tp:taxon-name-part>)
                        <tp:taxon-name-part taxon-name-part-type="species">freyana</tp:taxon-name-part>
                        <object-id xmlns:xlink="http://www.w3.org/1999/xlink" xlink:type="simple">http://species-id.net/wiki/Tipula_freyana</object-id>
                    </tp:taxon-name><tp:taxon-authority>Lackschewitz</tp:taxon-authority><xref ref-type="fig" rid="F5">Figs 5</xref><xref ref-type="fig" rid="F7">7a–c</xref><tp:nomenclature-citation-list><tp:nomenclature-citation><tp:taxon-name>Tipula freyana</tp:taxon-name><comment><xref ref-type="bibr" rid="B9">Lackschewitz 1936</xref>: 292.</comment></tp:nomenclature-citation><tp:nomenclature-citation><tp:taxon-name>Tipula (Tipula) subpruinosa</tp:taxon-name><comment><xref ref-type="bibr" rid="B11">Mannheims 1954</xref>: 42, <bold>syn. n.</bold></comment></tp:nomenclature-citation><tp:nomenclature-citation><tp:taxon-name>Tipula (Yamatotipula) freyana freyana</tp:taxon-name><comment><xref ref-type="bibr" rid="B23">Savchenko 1961</xref>: 251.</comment></tp:nomenclature-citation><tp:nomenclature-citation><tp:taxon-name>Tipula (Yamatotipula) freyana</tp:taxon-name><comment><xref ref-type="bibr" rid="B22">Salmela and Autio 2009</xref>: 54.</comment></tp:nomenclature-citation></tp:nomenclature-citation-list></tp:nomenclature><tp:treatment-sec sec-type="Material examined"><title>Material examined.</title><p>Holotype of <italic><tp:taxon-name>Tipula subpruinosa</tp:taxon-name></italic>: female, pinned specimen (MZHF). “Suomi/ KemL./ Pallastunturit/ 1.8.1951/ leg J. Kaisila” (white label, partly handwritten; backside: “Pyhäkuru” handwritten). “Tipula (Oreom.)/ stigma n. sp./ Mannheims det. 1953” (white label, partly handwritten). “Holotypus” (red label, printed). “Museum/ Helsinki/ Frey” (white label, handwritten). “Mus. Zool. H:fors/ Spec. typ. No 14227/ Tipula/ subpruinosa Mann.” (grayish label, partly handwritten) (<xref ref-type="fig" rid="F5">Fig. 5a</xref>). Pyhäkuru is located in NW Finland, Muonio, Pallas-Yllästunturit National Park, rough coordinates of the type locality are <named-content xmlns:xlink="http://www.w3.org/1999/xlink" content-type="dwc:verbatimCoordinates" xlink:type="simple">68.079°N; 24.083°E</named-content>.</p><p>The holotype specimen is in good condition (<xref ref-type="fig" rid="F5">Figs 5b, c, d</xref>). Left mid leg is missing, other legs are intact. Right wing has minor rupture proximal to the pterostigma, Costa is slightly damaged. Abdominal terminalia of the specimen were detached by me, macerated in KOH and later preserved in glycerol in a microvial. This microvial is attached to the same pin as the specimen. The name “<italic>stigma</italic>” has never been published, and it has most probably been a working title by Mannheims while compiling his first account of Finnish tipulids (<xref ref-type="bibr" rid="B11">Mannheims 1954</xref>).</p><p>Paratype: female, pinned specimen (ZMUC). “Lpl Sorsele/ Vallnäs tr / 18.7.1925 / S. Gaunitz” (white-gray label, unclear hand writing) “ex coll./ Peder Nielsen” (white label, printed) “Tipula (Tipula) / subpruinosa n sp.) / Mannheims det 1953” (white label, partly handwritten) “Tipula (Tipula) / subpruinosa n sp.) / Mannheims det 1953” (white label, partly handwritten) “Paratypoid” (red label, printed). The paratype specimen is in rather bad condition. Left antenna has nine and right antenna ten segments. All legs are broken, remnants of two legs are glued to a card below the specimen.</p><p>Other material. Finland. Karelia borealis: Lieksa, Nurmespuro <named-content xmlns:xlink="http://www.w3.org/1999/xlink" content-type="dwc:verbatimCoordinates" xlink:type="simple">63.4030°N; 28.1972°E</named-content>, 19.VI.–14.VII. 2008, J. Salmela leg, 2 females (ZMUT); Lapponia kemensis pars occidentalis: Kittilä, Palovaara E <named-content xmlns:xlink="http://www.w3.org/1999/xlink" content-type="dwc:verbatimCoordinates" xlink:type="simple">68.0054°N; 24.7736°E</named-content>, 23.VI. 2009 J. Salmela leg, 1 female (ZMUT); Lapponia enontekiensis: Enontekiö, Tarvantovaara, Pahtavaara SE <named-content xmlns:xlink="http://www.w3.org/1999/xlink" content-type="dwc:verbatimCoordinates" xlink:type="simple">68.6518°N; 22.5909°E</named-content>, 11.VI.–19.VII. 2009, J. Salmela leg, 2 males, 1 female.</p><fig id="F5" position="float" orientation="portrait"><label>Figure 5.</label><caption><p><italic><tp:taxon-name>Tipula subpruinosa</tp:taxon-name></italic> Mannheims (=syn. of <italic><tp:taxon-name>Tipula (Yamatotipula) freyana</tp:taxon-name></italic> Lackschewitz), holotype female <bold>a</bold> Label <bold>b</bold> Habitus, lateral view <bold>c</bold> Left wing <bold>d</bold> Thorax and head, dorsal view. Scale bars: 1 mm.</p></caption><graphic xmlns:xlink="http://www.w3.org/1999/xlink" xlink:href="ZooKeys-162-043-g005.jpg" position="float" orientation="portrait" xlink:type="simple"/></fig><fig id="F6" position="float" orientation="portrait"><label>Figure 6.</label><caption><p>Female terminalia. <italic><tp:taxon-name>Tipula (Yamatotipula) stackelbergi</tp:taxon-name></italic> Alexander (Russia, Vladivostok) <bold>a</bold> Female cerci, lateral view, pinned specimen <bold>c</bold> Hypogynial valves, dorsal view <bold>d</bold> Vaginal apodeme and genital fork, dorsal view. <italic><tp:taxon-name>Tipula (Yamatotipula) pruinosa</tp:taxon-name></italic> Wiedemann (Finland, Turku) <bold>b</bold> female cerci, lateral view, pinned specimen <bold>e</bold> Hypogynial valves, dorsal view <bold>f</bold> Vaginal apodeme and genital fork, dorsal view. Scale bars: a 0.5 mm; b, c, d, e, f 0.2 mm.</p></caption><graphic xmlns:xlink="http://www.w3.org/1999/xlink" xlink:href="ZooKeys-162-043-g006.jpg" position="float" orientation="portrait" xlink:type="simple"/></fig><fig id="F7" position="float" orientation="portrait"><label>Figure 7.</label><caption><p>Female terminalia. <italic><tp:taxon-name>Tipula (Yamatotipula) freyana</tp:taxon-name></italic> Lackschewitz (holotype of <italic><tp:taxon-name>Tipula subpruinosa</tp:taxon-name></italic> Mannheims (Finland, Pallastunturit) <bold>a</bold> Female cerci, lateral view, pinned specimen <bold>b</bold> Hypogynial valves, dorsal view <bold>c</bold> Vaginal apodeme and genital fork, dorsal view. <italic><tp:taxon-name>Tipula (Yamatotipula) chonsaniana</tp:taxon-name></italic> Alexander (Finland, Taivalkoski) <bold>d</bold> Vaginal apodeme and genital fork, dorsal view.</p></caption><graphic xmlns:xlink="http://www.w3.org/1999/xlink" xlink:href="ZooKeys-162-043-g007.jpg" position="float" orientation="portrait" xlink:type="simple"/></fig></tp:treatment-sec><tp:treatment-sec sec-type="Description of female terminalia"><title>Description of female terminalia.</title><p>Female terminalia as in <xref ref-type="fig" rid="F7">Fig. 7a</xref>. Basal part of hypogynial valves with modest setosity, proximal ends of valves pointed (<xref ref-type="fig" rid="F7">Fig. 7b</xref>). Genital fork of vaginal apodeme dark brown, slightly sinuous in lateral view. Dorsal view of vaginal apodeme and genital fork as in <xref ref-type="fig" rid="F7">Fig. 7c</xref>.<!--PageBreak--></p><sec sec-type="Key to the Tipula (Yamatotipula) pruinosa and Tipula (Yamatotipula) stackelbergi"><title>Key to the <italic><tp:taxon-name>Tipula (Yamatotipula) pruinosa</tp:taxon-name></italic> and <italic><tp:taxon-name>Tipula (Yamatotipula) stackelbergi</tp:taxon-name></italic></title><table-wrap content-type="key" position="float" orientation="portrait"><table><tbody><tr><td rowspan="1" colspan="1">1</td><td rowspan="1" colspan="1">Males</td><td rowspan="1" colspan="1">2</td></tr><tr><td rowspan="1" colspan="1">–</td><td rowspan="1" colspan="1">Females</td><td rowspan="1" colspan="1">3</td></tr><tr><td rowspan="1" colspan="1">2</td><td rowspan="1" colspan="1">Beak of inner gonostylus relatively wide, helmet-like, with numerous (ca. 20) stout bristles (<xref ref-type="fig" rid="F4">Figs 4b, c</xref>). Sperm pump dark, posterior immovable apodeme curved in lateral and ventral view (<xref ref-type="fig" rid="F4">Figs 4d, f</xref>)</td><td rowspan="1" colspan="1"><italic><tp:taxon-name>Tipula (Yamatotipula) pruinosa</tp:taxon-name></italic></td></tr><tr><td rowspan="1" colspan="1">–</td><td rowspan="1" colspan="1">Beak of inner gonostylus rather narrow, with ca. 10 stout bristles (<xref ref-type="fig" rid="F2">Figs 2 b, c</xref>). Sperm pump lighter, posterior immovable apodeme almost straight in lateral and ventral view (<xref ref-type="fig" rid="F2">Figs 2d, f</xref>)</td><td rowspan="1" colspan="1"><italic><tp:taxon-name>Tipula (Yamatotipula) stackelbergi</tp:taxon-name></italic></td></tr><tr><td rowspan="1" colspan="1">3</td><td rowspan="1" colspan="1">Basal part of hypogynial valves widest sub-basally, not tapering toward base (<xref ref-type="fig" rid="F6">Fig. 6f</xref>). Stalk of genital fork gradually widening toward caudal and proximal ends, being narrowest around midpoint (<xref ref-type="fig" rid="F6">Fig. 6g</xref>)</td><td rowspan="1" colspan="1"><italic><tp:taxon-name>Tipula (Yamatotipula) pruinosa</tp:taxon-name></italic></td></tr><tr><td rowspan="1" colspan="1">–</td><td rowspan="1" colspan="1">Basal part of hypogynial valves roundish, tapering toward base (<xref ref-type="fig" rid="F6">Fig. 6d</xref>). Genital fork rather narrow in its whole length (<xref ref-type="fig" rid="F6">Fig. 6e</xref>)</td><td rowspan="1" colspan="1"><italic><tp:taxon-name>Tipula (Yamatotipula) stackelbergi</tp:taxon-name></italic></td><!--PageBreak--></tr></tbody></table></table-wrap></sec><sec sec-type="Key to the females of Tipula (Yamatotipula) moesta and related species"><title>Key to the females of <italic><tp:taxon-name>Tipula (Yamatotipula) moesta</tp:taxon-name></italic> and related species</title><table-wrap content-type="key" position="float" orientation="portrait"><table><tbody><tr><td rowspan="1" colspan="1">1</td><td rowspan="1" colspan="1">Body coloration dark; scape, pedicel and 1<sup>st</sup> flagellomere dark brown</td><td rowspan="1" colspan="1"><italic><tp:taxon-name>Tipula (Yamatotipula) moesta</tp:taxon-name></italic></td></tr><tr><td rowspan="1" colspan="1">–</td><td rowspan="1" colspan="1">Body coloration lighter; scape, pedicel and 1<sup>st</sup> flagellomere yellowish</td><td rowspan="1" colspan="1">2</td></tr><tr><td rowspan="1" colspan="1">2</td><td rowspan="1" colspan="1">Stalk (proximal 2/3) of genital fork very narrow, needle-like (<xref ref-type="fig" rid="F7">Fig. 7d</xref>)</td><td rowspan="1" colspan="1"><italic><tp:taxon-name>Tipula (Yamatotipula) chonsaniana</tp:taxon-name></italic></td></tr><tr><td rowspan="1" colspan="1">–</td><td rowspan="1" colspan="1">Stalk (proximal 2/3) of genital fork wider, as in <xref ref-type="fig" rid="F7">Fig. 7c</xref></td><td rowspan="1" colspan="1"><italic><tp:taxon-name>Tipula (Yamatotipula) freyana</tp:taxon-name></italic></td></tr></tbody></table></table-wrap></sec></tp:treatment-sec><tp:treatment-sec><!--Section generated to contain objects referenced in tp:taxon-treatment.--><fig id="F4" position="float" orientation="portrait"><label>Figure 4.</label><caption><p><italic><tp:taxon-name>Tipula (Yamatotipula) pruinosa</tp:taxon-name></italic> Wiedemann, male (Finland, Turku) <bold>a</bold> 9<sup>th</sup> tergite, dorsal view <bold>b</bold> Outer and inner gonostylus, posterior view <bold>c</bold> Inner gonostulys, anterior view <bold>d</bold> Sperm pump, lateral view <bold>e</bold> Aedeagal guide, dorsal view <bold>f</bold> Sperm pump, ventral view. Scale bars 0.2 mm.</p></caption><graphic xmlns:xlink="http://www.w3.org/1999/xlink" xlink:href="ZooKeys-162-043-g004.jpg" position="float" orientation="portrait" xlink:type="simple"/></fig><fig id="F2" position="float" orientation="portrait"><label>Figure 2.</label><caption><p><italic><tp:taxon-name>Tipula (Yamatotipula) stackelbergi</tp:taxon-name></italic> Alexander, male (Russia, Vladivostok) <bold>a</bold> 9<sup>th</sup> tergite, dorsal view <bold>b</bold> Outer and inner gonostylus, posterior view; abbreviations: out. gst.= outer gonostylus, in. gst. = inner gonostylus, lo. beak = lower beak <bold>c</bold> Inner gonostulys, anterior view <bold>d</bold> Sperm pump, lateral view; abbreviation: p.i.a. = posterior immovable apodeme <bold>e</bold> Aedeagal guide, dorsal view <bold>f</bold> Sperm pump, ventral view; abbreviation: c.a. = compressor apodeme. Scale bars: 0.2 mm.</p></caption><graphic xmlns:xlink="http://www.w3.org/1999/xlink" xlink:href="ZooKeys-162-043-g002.jpg" position="float" orientation="portrait" xlink:type="simple"/></fig></tp:treatment-sec><ref-list><ref id="B9"><mixed-citation xmlns:xlink="http://www.w3.org/1999/xlink" xlink:type="simple"><person-group><name name-style="western"><surname>Lackschewitz</surname><given-names>P</given-names></name></person-group> (<year>1936</year>)<article-title> Das Genus <italic>Tipula</italic> (Diptera Nematocera) in der Arktis und dem borealen Waldgebiet Eurasiens.</article-title><source>Travaux de l’Institut Zoologique de l’Academie des Sciences de l’USSR </source><volume>4</volume>: <fpage>245</fpage>-<lpage>312</lpage>.</mixed-citation></ref><ref id="B11"><mixed-citation xmlns:xlink="http://www.w3.org/1999/xlink" xlink:type="simple"><person-group><name name-style="western"><surname>Mannheims</surname><given-names>B</given-names></name></person-group> (<year>1954</year>)<article-title> Die Tipuliden Ostfennoskandiens (Dipt.).</article-title><source>Notulae Entomologicae </source><volume>34</volume>: <fpage>29</fpage>-<lpage>50</lpage>.</mixed-citation></ref><ref id="B23"><mixed-citation xmlns:xlink="http://www.w3.org/1999/xlink" xlink:type="simple"><person-group><name name-style="western"><surname>Savchenko</surname><given-names>EN</given-names></name></person-group> (<year>1961</year>)<source> Crane-flies (Diptera, Tipulidae), Subfam. Tipulinae, Genus <italic>Tipula</italic> L., (part 1). Fauna USSR, N.S. 79, Nasekomye Dvukrylye (Diptera) 2(3): 1–487. </source>[in Russian]</mixed-citation></ref><ref id="B22"><mixed-citation xmlns:xlink="http://www.w3.org/1999/xlink" xlink:type="simple"><person-group><name name-style="western"><surname>Salmela</surname><given-names>J</given-names></name><name name-style="western"><surname>Autio</surname><given-names>O</given-names></name></person-group> (<year>2009</year>)<article-title> <italic>Tipula (Yamatotipula) moesta</italic> Riedel and related species in Finland (Diptera, Tipulidae).</article-title><source>Entomologica Fennica </source><volume>20</volume>: <fpage>49</fpage>-<lpage>55</lpage>.</mixed-citation></ref></ref-list></tp:taxon-treatment>
